# Supplementary material for: Outcomes of Metabolic and Bariatric Surgery in Populations with Obesity and Their Risk of Developing Colorectal Cancer: Where Do We Stand? An Umbrella Review on Behalf of TROGSS—The Robotic Global Surgical Society
Source: Cancers (Basel). 2025 Feb 17;17(4):670. doi: 10.3390/cancers17040670 (PMC11853171; doi:10.3390/cancers17040670)
Supplement: Supplementary file 1 [file cancers-17-00670-s001.zip]

Archive with 1 entries (1 files):
- cancers-3382142-supplementary.pdf
